# Supplementary material for: Visual word recognition of Chinese–Japanese bilinguals: limited role of phonology
Source: Front Psychol. 2024 Jan 4;14:1318798. doi: 10.3389/fpsyg.2023.1318798 (PMC10794726; doi:10.3389/fpsyg.2023.1318798)
Supplement: Supplementary file 1 [file Table_1.XLSX]

## Sheet: Sheet1
Appendix
Primes and Targets Used in Experiment
Related prime		Unrelated prime		Target		Related prime		Unrelated prime		Target		Related prime		Unrelated prime		Target
High-phonological similarity cognate pairs						Low-phonological similarity cognate pairs						Japanese nonwords
安心 - ānxīn		明白 - míngbái		安心 - Anshin		条件 - tiáojiàn		彩虹 - cǎihóng		条件 - Jōken		姿态		字母		姿态
以来 - yǐlái		力量 - lìliàng		以来 - Irai		入学 - rùxué		决心 - juéxīn		入学 - Nyūgaku		桌子		艺术		桌子
由来 - yóulái		压力 - yālì		由来 - Yurai		方向 - fāngxiàng		梳子 - shūzi		方向 - Hōkō		壮丽		经历		壮丽
心理 - xīnlǐ		企业 - qǐyè		心理 - Shinri		方言 - fāngyán		翅膀 - chìbǎng		方言 - Hougen		装备		化妆		装备
一般 - yìbān		石油 - shíyóu		一般 - Ippan		学生 - xuéshēng		麦片 - màipiàn		学生 - Gakusei		庄子		卓越		庄子
自由 - zìyóu		影响 - yǐngxiǎng		自由 - Jiyuu		完成 - wánchéng		蝗虫 - huángchóng		完成 - Kansei		开花		杰作		开花
信用 - xìnyòng		风险 - fēngxiǎn		信用 - Shin'you		化石 - huàshí		玻璃 - bōlí		化石 - Kaseki		转换		状元		转换
固有 - gùyǒu		宽松 - kuānsōng		固有 - Koyuu		把握 - bǎwò		星星 - xīngxīng		把握 - Haaku		砖头		结实		砖头
豆腐 - dòufu		居民 - jūmín		豆腐 - Tofu		中止 - zhōngzhǐ		钢琴 - gāngqín		中止 - Chūshi		专用		洁白		专用
可能 - kěnéng		业务 - yèwù		可能 - Kanou		支持 - zhīchí		笔记 - bǐjì		支持 - Shiji		专业		进行		专业
重要 - zhòngyào		快递 - kuàidì		重要 - Juuyou		脂肪 - zhīfáng		钥匙 - yàoshi		脂肪 - Shibou		驻扎		下马		驻扎
大量 - dàliàng		试点 - shìdiǎn		大量 - Tairyou		幸福 - xìngfú		吉他 - jítā		幸福 - Koufuku		开通		险恶		开通
引用 - yǐnyòng		吸引 - xīyǐn		引用 - In'you		行政 - xíngzhèng		镜子 - jìngzi		行政 - Gyousei		主持		现金		主持
年代 - niándài		班级 - bānjí		年代 - Nendai		文字 - wénzì		衣柜 - yīguì		文字 - Moji		诸侯		竹林		诸侯
提案 - tí'àn		系统 - xìtǒng		提案 - Teian		兄弟 - xiōngdì		沙发 - shāfā		兄弟 - Kyoudai		开发		坚持		开发
理由 - lǐyóu		平台 - píngtái		理由 - Riyuu		形式 - xíngshì		双鞋 - shuāngxié		形式 - Keishiki		重视		见识		重视
大使 - dàshǐ		护理 - hùlǐ		大使 - Taishi		外科 - wàikē		指甲 - zhǐjia		外科 - Geka		种子		严肃		种子
有名 - yǒumíng		支付 - zhīfù		有名 - Yuumei		矛盾 - máodùn		艺术 - yìshù		矛盾 - Mujun		种类		悬赏		种类
利用 - lìyòng		指标 - zhǐbiāo		利用 - Riyou		沿岸 - yán'àn		手套 - shǒutào		沿岸 - Engan		钟声		建设		钟声
新年 - xīnnián		党员 - dǎngyuán		新年 - Shinnen		科学 - kēxué		墨水 - mòshuǐ		科学 - Kagaku		回报		现代		回报
意味 - yìwèi		考题 - kǎotí		意味 - Imi		作家 - zuòjiā		电线 - diànxiàn		作家 - Sakka		质地		质地		做工
要点 - yàodiǎn		音乐 - yīnyuè		要点 - Youten		更新 - gēngxīn		电池 - diànchí		更新 - Koushin		教养		教养		做饭
不要 - bùyào		满意 - mǎnyì		不要 - Fuyou		背景 - bèijǐng		芭蕾 - bālěi		背景 - Haikei		志气		志气		坐标
安全 - ānquán		标准 - biāozhǔn		安全 - Anzen		地方 - dìfāng		善良 - shànliáng		地方 - Chihou		乡里		乡里		作业
主要 - zhǔyào		来源 - láiyuán		主要 - Shuyou		拍手 - pāishǒu		音响 - yīnxiǎng		拍手 - Hakushu		纸条		纸条		行乐
来年 -lái nián		乡村 - xiāngcūn		来年 - Rainen		支配 - zhīpèi		尺子 - chǐzi		支配 - Shihai		动物		动物		尊严
不便 - bùbiàn		小区 - xiǎoqū		不便 - Fuben		学校 - xuéxiào		胶水 - jiāoshuǐ		学校 - Gakkou		准则		准则		罪过
不明 - bùmíng		布局 - bùjú		不明 - Fumei		流通 - liútōng		放映 - fàngyìng		流通 - Ryūtsū		心机		心机		最后
概念 - gàiniàn		工业 - gōngyè		概念 - Gainen		中学 - zhōngxué		气球 - qìqiú		中学 - Chuugaku		协力		协力		钻研
思想 - sīxiǎng		城市 - chéngshì		思想 - Shisou		住宅 - zhùzhái		乐谱 - yuèpǔ		住宅 - Jūtaku		教练		教练		组织
大会 - dàhuì		网络 - wǎngluò		大会 - Taikai		恐怖 - kǒngbù		电线 - diànxiàn		恐怖 - Kyōfu		极端		极端		阻力
停止 - tíngzhǐ		综合 - zònghé		停止 - Teishi		援助 - yuánzhù		电池 - diànchí		援助 - Enjo		拒绝		拒绝		足球
内部 - nèibù		环境 - huánjìng		内部 - Naibu		外国 - wàiguó		谅解 - liàngjiě		外国 - Gaikoku		义理		义理		阶级
道路 - dàolù		手帕 - shǒupà		道路 - Douro		今晚 - jīnwǎn		诚实 - chéngshí		今晚 - Konban		气力		气力		外观
以外 - yǐwài		行李 - xínglǐ		以外 - Igai		化学 - huàxué		领悟 - lǐngwù		化学 - Kagaku		紧张		紧张		总统
高速 - gāosù		创业 - chuàngyè		高速 - Kousoku		本人 - běnrén		心境 - xīnjìng		本人 - Honnin		勤务		勤务		总量
代理 -dài lǐ		危机 - wēijī		代理 - dairi		方法 - fāngfǎ		自信 - zìxìn		方法 - Hōhō		亲近		亲近		子孙
友人 - yǒurén		安排 - ānpái		友人 - Yuujin		食物 - shíwù		深思 - shēnsī		食物 - Shokumotsu		供养		供养		资助
密室 - mìshì		快乐 - kuàilè		密室 - Misshitsu		食堂 - shítáng		心意 - xīnyì		食堂 - Shokudou		走路		走路		资金
睡眠 - shuìmián		信任 - xìnrèn		睡眠 - Suimin		博士 - bóshì		喜悦 - xǐyuè		博士 - Hakase		经过		经过		资本
特有 - tèyǒu		奶瓶 - nǎipíng		特有 - Tokuyuu		公共 - gōnggòng		勉励 - miǎnlì		公共 - Kōkyō		观念		误诊		观念
市民 - shìmín		衣裳 - yīshang		市民 - Shimin		分析 - fēnxī		才情 - cáiqíng		分析 - Bunseki		书法		护送		周全
近年 - jìnnián		笔袋 - bǐdài		近年 - Kingen		全体 - quántǐ		内心 - nèixīn		全体 - Zentai		发达		鼓动		发达
使命 - shǐmìng		蛋糕 - dàngāo		使命 - Shimei		宝石 - bǎoshí		羽毛 - yǔmáo		宝石 - Houseki		干部		混杂		干部
年度 -nián dù		积木 - jīmù		年度 - nendo		数学 - shùxué		知觉 - zhījué		数学 - Suugaku		准备		困难		准备
理事 - lǐshì		手帕 - shǒupà		理事 - Riji		人物 - rénwù		钻石 - zuànshí		人物 - Jinbutsu		阶梯		真实		阶梯
明快 - míngkuài		衣领 - yīlǐng		明快 - Meikai		改正 - gǎizhèng		寂寞 - jìmò		改正 - Kaisei		生气		再见		生气
以内 - yǐnèi		椅子 - yǐzi		以内 - Inai		秩序 - zhìxù		欢乐 - huānlè		秩序 - Chitsujo		办法		人种		办法
独自 - dúzì		手扇 - shǒushàn		独自 - Dokuzi		政策 - zhèngcè		园艺 - yuányì		政策 - Seisaku		构造		财产		构造
速度 - sù dù		杯盖 - bēigài		速度 - Sokudo		性格 - xìnggé		安静 - ānjìng		性格 - Seikaku		大楼		财政		大楼
参考 - cānkǎo		钥匙 - yàoshi		参考 - Sankou		生活 - shēnghuó		豁达 - huòdá		生活 - Seikatsu		礼节		进出		礼节
椅子 - yǐzi		信纸 - xìnzhǐ		椅子 - Isu		食品 - shípǐn		出租 - chūzū		食品 - Shokuhin		灰尘		作为		灰尘
禁止 - jìnzhǐ		电扇 - diànshàn		禁止 - Kinshi		月末 - yuèmò		报纸 - bàozhǐ		月末 - Getsumatsu		存单		作风		存单
散步 - sànbù		棋盘 - qípán		散步 - Sanpo		女性 - nǚxìng		喜好 - xǐhào		女性 - Josei		关门		杂居		关门
未来 - wèilái		鞭炮 - biānpào		未来 - Mirai		相互 - xiānghù		网球 - wǎngqiú		相互 - Sougo		电台		参观		电台
放心 - fàngxīn		古琴 - gǔqín		放心 - Houshin		全国 - quánguó		手枪 - shǒuqiāng		全国 - Zenkoku		物种		产物		物种
修理 - xiū lǐ		美术 - měishù		修理 - syuuri		呼吸 - hūxī		闲情 - xiánqíng		呼吸 - Kokyuu		告诉		地头		告诉
不平 - bùpíng		手环 - shǒuhuán		不平 - Fubyou		外出 - wàichū		情绪 - qíngxù		外出 - Gaishutsu		模板		资格		模板
天才 - tiāncái		波浪 - bōlàng		天才 - Tensai		外交 - wàijiāo		心碎 - xīnsuì		外交 - Gaikou		朝代		自觉		朝代
要素 - yàosù		相框 - xiàngkuàng		要素 - Youso		法律 - fǎlǜ		隐秘 - yǐnmì		法律 - Houritsu		渔业		试验		渔业
												快乐		见地		快乐
												忠实		检讨		忠实
												会话		严密		会话
												中药		公开		中药
												觉悟		讲义		觉悟
												学长		合计		学长
												学问		讲师		学问
												过去		行进		过去
												下线		构图		下线
												课题		构成		课题
												家长		控诉		家长
												活动		高层		活动
												合并		广大		合并
												活跃		广阔		活跃
												感觉		校长		感觉
												寒气		行动		寒气
												关系		后背		关系
												闲散		兴奋		闲散
												干事		候补		干事
												关心		后门		关心
												实体		守卫		实体
												矿山		手艺		矿山
												归还		书面		归还
												例子		主从		例子
												记事		出产		记事
												气质		出头		气质
												汽车		主动		汽车
												气色		伤害		气色
												议长		升级		议长
												机能		冲击		机能
												规范		常识		规范
												气味		上场		气味
												义务		冲动		义务
												休养		冲突		休养
												惊异		胜负		惊异
												供应		消灭		供应
												教训		书记		教训
												经典		所见		经典
												乡里		女儿		乡里
												协力		助长		协力
												企业		私语		企业
												家园		时节		家园
												折扣		时代		折扣
												议题		实在		议题
												成见		失职		成见
												儿童		失态		儿童
												悬念		亲切		悬念
												穷人		质问		穷人
												士气		指导		士气
												王权		自动		王权
												船长		自负		船长
												对白		斜阳		对白
												奇异		习惯		奇异
												事实		习作		事实
												书房		从事		书房
												地产		就职		地产
												会计		从前		会计
												机关		修养		机关
												片段		从来		片段
												光纤		收录		光纤
