# Supplementary material for: Visual word recognition of Chinese–Japanese bilinguals: limited role of phonology
Source: Front Psychol. 2024 Jan 4;14:1318798. doi: 10.3389/fpsyg.2023.1318798 (PMC10794726; doi:10.3389/fpsyg.2023.1318798)
Supplement: Supplementary file 2 [file Table_2.xlsx]

## Sheet: 组1
Primes and Targets Used in Forced-choice Test
prime	target	tag	r	w
安心	安心**安定	1	f	j
以来	以来**从来	1	f	j
由来	由来**由于	1	f	j
心理	心理**心态	1	f	j
一般	一般**一期	1	f	j
自由	自由**自主	1	f	j
信用	信用**信息	1	f	j
固有	固有**固态	1	f	j
豆腐	豆腐**豆浆	1	f	j
可能	可能**可行	1	f	j
重要	重要**主要	1	f	j
大量	大量**大批	1	f	j
引用	引用**引进	1	f	j
年代	年代**时代	1	f	j
提案	提案**提议	1	f	j
理由	理由**理会	1	f	j
大使	大使**天使	1	f	j
有名	有名**知名	1	f	j
利用	利用**使用	1	f	j
新年	新年**新春	1	f	j
意味	意味** 意义	1	f	j
要点	要点**重点	1	f	j
不要	不要**不需	1	f	j
安全	安全**安宁	1	f	j
主要	主要**重要	1	f	j
来年	来年**来日	1	f	j
不便	不便**不适	1	f	j
不明	不明**不清	1	f	j
概念	概念**观念	1	f	j
思想	思想**思考	1	f	j
大会	大会**开会	1	f	j
停止	停止**终止	1	f	j
内部	内部**内里	1	f	j
道路	道路**路线	1	f	j
以外	以外**之外	1	f	j
高速	高速**高效	1	f	j
速度	速度**速率	1	f	j
友人	友人**好友	1	f	j
密室	密室**密闭	1	f	j
睡眠	睡眠**睡觉	1	f	j
夫人	夫妇**夫人	2	j	f
少女	少年**少女	2	j	f
老人	老大**老人	2	j	f
名人	名气**名人	2	j	f
中心	中央**中心	2	j	f
本文	正文**本文	2	j	f
中央	中部**中央	2	j	f
本心	内心**本心	2	j	f
中立	中间**中立	2	j	f
别人	外人**别人	2	j	f
古代	古市**古代	2	j	f
友好	友善**友好	2	j	f
方式	方法**方式	2	j	f
充分	充足**充分	2	j	f
中年	成年**中年	2	j	f
少年	少女**少年	2	j	f
一致	一起**一致	2	j	f
大学	大人**大学	2	j	f
去年	去过**去年	2	j	f
不足	不够**不足	2	j	f
正式	正经**正式	2	j	f
学士	学者**学士	2	j	f
身分	身份**身分	2	j	f
成立	创立**成立	2	j	f
作文	写作**作文	2	j	f
比例	比率**比例	2	j	f
住民	居民**住民	2	j	f
余生	余下**余生	2	j	f
文明	文化**文明	2	j	f
死刑	极刑**死刑	2	j	f
存在	存活**存在	2	j	f
共同	共有**共同	2	j	f
病人	病房**病人	2	j	f
平均	均等**平均	2	j	f
代表	代理**代表	2	j	f
古典	古代**古典	2	j	f
反面	反对**反面	2	j	f
才能	才华**才能	2	j	f
表示	表现**表示	2	j	f
以前	从前**以前	2	j	f

## Sheet: 组2
prime	target	tag	r	w
特有	特色**特有	2	j	f
市民	市政**市民	2	j	f
近年	近来**近年	2	j	f
使命	使者**使命	2	j	f
代理	代理**代表	2	j	f
理事	理由**理事	2	j	f
明快	明确**明快	2	j	f
以内	以来**以内	2	j	f
独自	独立**独自	2	j	f
年度	年头**年度	2	j	f
参考	参与**参考	2	j	f
椅子	椅背**椅子	2	j	f
禁止	禁令**禁止	2	j	f
散步	散发**散步	2	j	f
未来	米未**未来	2	j	f
放心	放松**放心	2	j	f
修理	修正**修理	2	j	f
不平	太平**不平	2	j	f
天才	天空**天才	2	j	f
要素	要求**要素	2	j	f
条件	条文**条件	2	j	f
入学	入门**入学	2	j	f
方向	方位**方向	2	j	f
方言	方块**方言	2	j	f
学生	学习**学生	2	j	f
完成	完结**完成	2	j	f
化石	化合**化石	2	j	f
把握	把持**把握	2	j	f
中止	中心**中止	2	j	f
支持	支撑**支持	2	j	f
脂肪	脂类**脂肪	2	j	f
幸福	幸存**幸福	2	j	f
行政	行程**行政	2	j	f
文字	文学**文字	2	j	f
兄弟	兄长**兄弟	2	j	f
形式	形状**形式	2	j	f
外科	外交**外科	2	j	f
矛盾	矛头**矛盾	2	j	f
沿岸	沿海**沿岸	2	j	f
科学	科技**科学	2	j	f
生命	生命**生活	1	f	j
当初	当初**当地	1	f	j
参加	参加**参与	1	f	j
余地	余地**余留	1	f	j
国民	国民**国家	1	f	j
用法	用法**用具	1	f	j
手段	手段**手法	1	f	j
内容	内容**内在	1	f	j
因果	因果**因素	1	f	j
青年	青年**青春	1	f	j
独立	独立**独自	1	f	j
途中	途中**途径	1	f	j
担当	担当**担任	1	f	j
部分	部分**部队	1	f	j
信号	信号**口号	1	f	j
批判	批判**批评	1	f	j
祖先	祖先**先祖	1	f	j
保存	保存**保护	1	f	j
本部	本部**本性	1	f	j
外部	外部**外观	1	f	j
根本	根本**根据	1	f	j
全面	全面**全部	1	f	j
医学	医学**医生	1	f	j
通用	通用**通知	1	f	j
普及	普及**普法	1	f	j
海外	海外**海内	1	f	j
体育	体育**体现	1	f	j
赴任	赴任**赴约	1	f	j
文章	文章**文字	1	f	j
印象	印象**印刷	1	f	j
民族	民族**民政	1	f	j
要求	要求**要点	1	f	j
免疫	免疫**免责	1	f	j
表明	表明**表现	1	f	j
魅力	魅力**魅惑	1	f	j
全部	全部**全面	1	f	j
描写	描写**描述	1	f	j
来客	来客**来访	1	f	j
手腕	手腕**手指	1	f	j
消防	消防**消除	1	f	j

## Sheet: 组3
prime	target	tag	r	w
作家	作风**作家	2	j	f
更新	更正**更新	2	j	f
背景	背部**背景	2	j	f
地方	地点**地方	2	j	f
拍手	拍照**拍手	2	j	f
支配	支持**支配	2	j	f
学校	学生**学校	2	j	f
流通	流行**流通	2	j	f
中学	中心**中学	2	j	f
住宅	住户**住宅	2	j	f
恐怖	恐惧**恐怖	2	j	f
援助	援手**援助	2	j	f
外国	外面**外国	2	j	f
今晚	今夜**今晚	2	j	f
化学	化工**化学	2	j	f
本人	本质**本人	2	j	f
方法	方式**方法	2	j	f
食物	食品**食物	2	j	f
食堂	食客**食堂	2	j	f
博士	博览**博士	2	j	f
公共	公平**公共	2	j	f
分析	分类**分析	2	j	f
全体	全员**全体	2	j	f
宝石	宝物**宝石	2	j	f
数学	数字**数学	2	j	f
人物	人类**人物	2	j	f
改正	改进**改正	2	j	f
秩序	秩和**秩序	2	j	f
政策	政府**政策	2	j	f
性格	性质**性格	2	j	f
生活	生存**生活	2	j	f
食品	食材**食品	2	j	f
月末	月初**月末	2	j	f
女性	女士**女性	2	j	f
相互	相似**相互	2	j	f
全国	全球**全国	2	j	f
呼吸	呼叫**呼吸	2	j	f
外出	外面**外出	2	j	f
外交	外教**外交	2	j	f
法律	法规**法律	2	j	f
政府	政府**政治	1	f	j
改造	改造**改进	1	f	j
利益	利益**利润	1	f	j
批准	批准**批评	1	f	j
材料	材料**材质	1	f	j
同情	同情**同班	1	f	j
混乱	混乱**混淆	1	f	j
家事	家事**家庭	1	f	j
当然	当然**当时	1	f	j
本意	本意**本质	1	f	j
犯罪	犯罪**犯法	1	f	j
保持	保持**保守	1	f	j
看病	看病**看望	1	f	j
商店	商店**商家	1	f	j
保留	保留**保管	1	f	j
品格	品格**品质	1	f	j
舞台	舞台**舞会	1	f	j
体温	体温**体验	1	f	j
家庭	家庭**家居	1	f	j
服装	服装**服饰	1	f	j
特殊	特殊**特色	1	f	j
商品	商品**商家	1	f	j
原料	原料**原始	1	f	j
意志	意志**意识	1	f	j
期待	期待**期望	1	f	j
猛烈	猛烈**猛攻	1	f	j
新郎	新郎**新娘	1	f	j
待遇	待遇**待客	1	f	j
温度	温度**温暖	1	f	j
独裁	独裁**独断	1	f	j
原理	原理**原则	1	f	j
家族	家族**家庭	1	f	j
少女	少女**少年	1	f	j
一致	一致**一体	1	f	j
平行	平行**平均	1	f	j
以上	以上**以下	1	f	j
成分	成分**成份	1	f	j
能力	能力**能量	1	f	j
使用	使用**使唤	1	f	j
宇宙	宇宙**宇航	1	f	j
